# Supplementary material for: Characterizing and correcting immune dysfunction in non-tuberculous mycobacterial disease
Source: Front Immunol. 2022 Nov 10;13:1047781. doi: 10.3389/fimmu.2022.1047781 (PMC9686449; doi:10.3389/fimmu.2022.1047781)
Supplement: Supplementary file 1 [file Table_1.xlsx]

## Sheet: Sheet1
Supplementary Table 1
Multicolour phenotyping panel 1
Fluorochrome	Specificity	Stain	Purpose	Clone	volume	Manufacturer	Cat no
BUV395	CD4	Surface	Lineage	SK3	1. 5	BD Biosciences	563790
BUV737	PD1	Surface	Exhaustion	EH 12. 1	0. 6	BD Biosciences	565299
BV421	CTLA4	ICS	Exhaustion	BN13	2	BD Biosciences	565931
BV510	CD56	Surface	Lineage	B159	1. 5	BD Biosciences	740171
BV605	CD16	Surface	Subset	3G8	0. 6	BD Biosciences	563172
BV650	CD27	Surface	Subset	L128	1. 5	BD Biosciences	653228
BV786	CCR7	Surface	Subset	3D12	2. 5	BD Biosciences	563710
FITC	CD3	Surface	Lineage	UCHT1	1. 5	BD Biosciences	555916
PerCP-Cy5. 5	CD8	Surface	Lineage	HI100	0. 3	Biolegend	344710
PE	TIM3	Surface	Exhaustion	344823	1	R&D Systems	FAB2365P
FV620	Viability	Amine	Viability	-	0. 1	BD Biosciences	564996
PE-CY5	CD19	Surface	Lineage	HIB19	0. 3	BD Biosciences	555414
PE-Cy7	CD25	Surface	Subset	BC96	2	Biolegend	302611
AF647	FOXP3	ICS	Subset	259D/CD	5	BD Biosciences	560046
AF700	CD45RA	Surface	Subset	HI100	0. 6	BD Biosciences	560673
APC-H7	CD14	Surface	Lineage	M5E2	2	BD Biosciences	561384
