# Supplementary material for: Characterizing and correcting immune dysfunction in non-tuberculous mycobacterial disease
Source: Front Immunol. 2022 Nov 10;13:1047781. doi: 10.3389/fimmu.2022.1047781 (PMC9686449; doi:10.3389/fimmu.2022.1047781)
Supplement: Supplementary file 2 [file Table_2.xlsx]

## Sheet: Sheet1
SupplementaryTable 2
Multicolour phenotyping panel 2
Fluorochrome	Marker	Stain	Purpose	Clone	Volume	Manufacturer	Cat no
BUV395	CD4	Surface	Lineage	SK3	1. 5	BD Biosciences	563550
BUV737	CD27	Surface	Subset	L128	1. 2	BD Biosciences	564301
BV421	Vα7. 2	Surface	Lineage	3C10	1	Biolegend	351716
BV510	NK-Tcell	Surface	Lineage	6B11	5	BD Biosciences	563267
BV650	HLA-DR	Surface	Activation	G46	1. 25	BD Biosciences	564231
BV786	CD8	Surface	Lineage	RPA-T8	1	BD Biosciences	563823
FITC	Vd1	Surface	Lineage	REA173	2	Miltenyi Bio	130-100-532
PE	CD161	Surface	Lineage	191B8	1	Miltenyi Bio	130-092-677
PE-Cy7	gd TCR	Surface	Lineage	11F2	2. 5	BD Biosciences	655410
APC	CD3	Surface	Lineage	UCHT1	1. 5	BD Biosciences	555335
AF700	Viability	Amine	Viability	-	0. 1	BD Biosciences	564997
APC-H7	CD45RA	Surface	Subset	HI100	1. 2	BD Biosciences	560674
