# Supplementary material for: Characterizing and correcting immune dysfunction in non-tuberculous mycobacterial disease
Source: Front Immunol. 2022 Nov 10;13:1047781. doi: 10.3389/fimmu.2022.1047781 (PMC9686449; doi:10.3389/fimmu.2022.1047781)
Supplement: Supplementary file 3 [file Table_3.xlsx]

## Sheet: Sheet1
SupplementaryTable 3
Multicolour functional panel 3
Fluorochrome	Marker	Stain	Purpose	Clone	Volume	Manufacturer	Cat no
BUV395	CD4	Surface	Lineage	SK3	1. 5	BD Biosciences	563550
BUV737	IL2	ICS	Function	MQ1-17H1	0. 5	BD Biosciences	564446
BV421	IL17	ICS	Function	N49-653	2. 5	BD Biosciences	562933
BV510	CD56	Surface	Lineage	B159	1. 5	BD Biosciences	740171
BV605	CD45RA	Surface	Subset	HI100	0. 5	BD Biosciences	562886
BV650	CD3	Surface	Lineage	UCHT1	0. 5	BD Biosciences	563851
BV786	CCR7	Surface	Subset	3D12	2. 5	BD Biosciences	563710
FITC	CD107a	Surface	Function	H4A3	7	BD Biosciences	555800
PerCP-Cy5. 5	CD8	Surface	Lineage	HI100	0. 3	Biolegend	344710
PE	IL10	ICS	Function	ES3-19F1	1. 2	BD Biosciences	554706
FV620	Viability	amine	Viability	-	0. 1	BD Biosciences	564996
PE-Cy7	IL4	ICS	Function	8D4-8	2. 5	BD Biosciences	560672
