# Supplementary material for: Characterizing and correcting immune dysfunction in non-tuberculous mycobacterial disease
Source: Front Immunol. 2022 Nov 10;13:1047781. doi: 10.3389/fimmu.2022.1047781 (PMC9686449; doi:10.3389/fimmu.2022.1047781)
Supplement: Supplementary file 4 [file Table_4.xlsx]

## Sheet: Sheet1
Supplementary Table 4
Multicolour staining panel for antigen specific cytokine response and proliferation
Fluorochrome	Marker	Stain	Purpose	Clone	Volume	Manufacturer	Cat no
BUV395	CD4	Surface	Lineage	SK3	2	BD Biosciences	563550
VPD450*	Cytosol	Cytosol	Proliferation	NA	**	BD Biosciences	562158
BV650	CD3	Surface	Lineage	UCHT1	1	BD Biosciences	563851
BV711	IL2	ICS	Function	SK7	3	BD Biosciences	563946
FITC	CD8	Surface	Lineage	HIT8a	2	BD Biosciences	555634
PerCP-Cy5. 5	IL17	ICS	Function	N49-653	2. 5	BD Biosciences	560799
PE	CD40L	ICS	Antign sp$	89-76	12	BD Biosciences	340477
FV620	Viability	amine	Viability	-	0. 2	BD Biosciences	564996
PE-CY5	CD19+CD56	Surface	Dump	HIB19	0. 3	BD Biosciences	555414
PE-Cy7	IL4	ICS	Function	8D4-8	2. 5	BD Biosciences	560672
APC	TNF	ICS	Function	MAb11	0. 3	BD Biosciences	554514
AF700	IFNγ	ICS	Function	B27	0. 3	BD Biosciences	557995
* VPD450- Violet proliferation dye 450
$Antigen specificity
